# Supplementary material for: Rhythmic glucose metabolism regulates the redox circadian clockwork in human red blood cells
Source: Nat Commun. 2021 Jan 15;12:377. doi: 10.1038/s41467-020-20479-4 (PMC7810875; doi:10.1038/s41467-020-20479-4)
Supplement: Supplementary file 4 — Source Data [file 41467_2020_20479_MOESM4_ESM.xlsx]

## Sheet: Fig 3B & C
Figure 3B & C
													Gly flux = 1- PC (nmole h-1 ml-1)
sample	Time (hour)	Replicate	C2	C3	C3/C2	1-(C3/C2)	2*(1-c3/c2)	PC =[(C3/C2)/2(1-C3/C2)]	1- PC	Gly flux = 1- PC (nmole h-1 ml-1)	PPP flux (nmole h-1 ml-1)
A_1	24	Replicate_1	10.5204	1.4947	0.142076	0.857924	1.71585	0.0828024	0.917198	917.198	82.8024		CT	Rep_1	Rep_2	Rep_3	avg
A_2	28	Replicate_1	9.4814	1.2627	0.133177	0.866823	1.73365	0.0768187	0.923181	923.181	76.8187		24	917.198	919.142	921.364	919.235
A_3	32	Replicate_1	10.0955	1.2889	0.127671	0.872329	1.74466	0.0731781	0.926822	926.822	73.1781		28	923.181	927.556	930.767	927.168
A_4	36	Replicate_1	8.7976	1.1436	0.12999	0.87001	1.74002	0.074706	0.925294	925.294	74.706		32	926.822	924.378	922.12	924.44
A_5	40	Replicate_1	7.906	1.0865	0.137427	0.862573	1.72515	0.0796613	0.920339	920.339	79.6613		36	925.294	919.285	913.022	919.2
A_6	44	Replicate_1	6.2321	0.9676	0.155261	0.844739	1.68948	0.0918986	0.908101	908.101	91.8986		40	920.339	918.981	917.695	919.005
A_7	48	Replicate_1	7.6472	0.9152	0.119678	0.880322	1.76064	0.0679739	0.932026	932.026	67.9739		44	908.101	925.728	937.626	923.818
A_8	52	Replicate_1	5.0218	0.5686	0.113226	0.886774	1.77355	0.0638417	0.936158	936.158	63.8417		48	932.026	933.323	934.711	933.353
A_9	56	Replicate_1	6.5252	0.8299	0.127184	0.872816	1.74563	0.0728583	0.927142	927.142	72.8583		52	936.158	927.732	920.013	927.968
A_10	60	Replicate_1	6.0674	0.9648	0.159014	0.840986	1.68197	0.09454	0.90546	905.46	94.54		56	927.142	920.838	915.343	921.107
A_11	64	Replicate_1	5.529	0.7297	0.131977	0.868023	1.73605	0.0760215	0.923978	923.978	76.0215		60	905.46	919.238	931.294	918.664
A_12	68	Replicate_1	8.1811	1.1183	0.136693	0.863307	1.72661	0.0791683	0.920832	920.832	79.1683		64	923.978	921.448	919.671	921.699
A_13	72	Replicate_1	6.6978	0.7815	0.11668	0.88332	1.76664	0.0660463	0.933954	933.954	66.0463		68	920.832	934.641	951.671	935.715
A_14	76	Replicate_1	7.7103	1.0913	0.141538	0.858462	1.71692	0.0824369	0.917563	917.563	82.4369		72	933.954	934.643	935.309	934.635
A_15	80	Replicate_1	5.8643	0.8476	0.144536	0.855464	1.71093	0.0844778	0.915522	915.522	84.4778		76	917.563	924.074	931.105	924.247
A_16	84	Replicate_1	8.3924	1.1302	0.134669	0.865331	1.73066	0.0778139	0.922186	922.186	77.8139		80	915.522	909.583	905.477	910.194
A_17	88	Replicate_1	6.1622	0.8778	0.142449	0.857551	1.7151	0.0830558	0.916944	916.944	83.0558		84	922.186	929.595	939.106	930.296
A_18	92	Replicate_1	6.6349	0.7051	0.106271	0.893729	1.78746	0.0594539	0.940546	940.546	59.4539		88	916.944	940.459	955.801	937.735
B_1	24	Replicate_2	9.8327	1.36875	0.139204	0.860796	1.72159	0.0808576	0.919142	919.142	80.8576		92	940.546	936.097	931.802	936.149
B_2	28	Replicate_2	11.1148	1.4066	0.126552	0.873448	1.7469	0.0724439	0.927556	927.556	72.4439
B_3	32	Replicate_2	10.5564	1.38685	0.131375	0.868625	1.73725	0.0756222	0.924378	924.378	75.6222
B_4	36	Replicate_2	8.7091	1.2105	0.138993	0.861007	1.72201	0.0807151	0.919285	919.285	80.7151		PPP flux (nmole h-1 ml-1)
B_5	40	Replicate_2	8.14775	1.13615	0.139443	0.860557	1.72111	0.0810193	0.918981	918.981	81.0193
B_6	44	Replicate_2	7.50195	0.97025	0.129333	0.870667	1.74133	0.0742724	0.925728	925.728	74.2724		CT	Rep_1	Rep_2	Rep_3	avg
B_7	48	Replicate_2	7.37825	0.86815	0.117663	0.882337	1.76467	0.0666772	0.933323	933.323	66.6772		24	82.8024	80.8576	78.6363	80.7655
B_8	52	Replicate_2	5.33045	0.67315	0.126284	0.873716	1.74743	0.0722683	0.927732	927.732	72.2683		28	76.8187	72.4439	69.233	72.8319
B_9	56	Replicate_2	7.08275	0.9681	0.136684	0.863316	1.72663	0.0791623	0.920838	920.838	79.1623		32	73.1781	75.6222	77.8801	75.5601
B_10	60	Replicate_2	6.35005	0.88305	0.139062	0.860938	1.72188	0.0807618	0.919238	919.238	80.7618		36	74.706	80.7151	86.9784	80.7998
B_11	64	Replicate_2	6.73035	0.9138	0.135773	0.864227	1.72845	0.0785517	0.921448	921.448	78.5517		40	79.6613	81.0193	82.3049	80.9952
B_12	68	Replicate_2	7.23105	0.83595	0.115606	0.884394	1.76879	0.0653586	0.934641	934.641	65.3586		44	91.8986	74.2724	62.3742	76.1817
B_13	72	Replicate_2	6.8104	0.7873	0.115603	0.884397	1.76879	0.0653567	0.934643	934.643	65.3567		48	67.9739	66.6772	65.289	66.6467
B_14	76	Replicate_2	7.34265	0.968	0.131833	0.868167	1.73633	0.0759257	0.924074	924.074	75.9257		52	63.8417	72.2683	79.9872	72.0324
B_15	80	Replicate_2	7.24625	1.1097	0.153141	0.846859	1.69372	0.0904173	0.909583	909.583	90.4173		56	72.8583	79.1623	84.6572	78.8926
B_16	84	Replicate_2	7.3694	0.9096	0.123429	0.876571	1.75314	0.0704047	0.929595	929.595	70.4047		60	94.54	80.7618	68.7056	81.3358
B_17	88	Replicate_2	7.48895	0.7969	0.10641	0.89359	1.78718	0.0595408	0.940459	940.459	59.5408		64	76.0215	78.5517	80.3287	78.3006
B_18	92	Replicate_2	6.80715	0.7714	0.113322	0.886678	1.77336	0.0639026	0.936097	936.097	63.9026		68	79.1683	65.3586	48.3291	64.2853
C_1	24	Replicate_3	9.145	1.2428	0.135899	0.864101	1.7282	0.0786363	0.921364	921.364	78.6363		72	66.0463	65.3567	64.6911	65.3647
C_2	28	Replicate_3	12.7482	1.5505	0.121625	0.878375	1.75675	0.069233	0.930767	930.767	69.233		76	82.4369	75.9257	68.8955	75.7527
C_3	32	Replicate_3	11.0174	1.4848	0.134769	0.865231	1.73046	0.0778801	0.92212	922.12	77.8801		80	84.4778	90.4173	94.5235	89.8062
C_4	36	Replicate_3	8.6206	1.2774	0.14818	0.85182	1.70364	0.0869784	0.913022	913.022	86.9784		84	77.8139	70.4047	60.8937	69.7041
C_5	40	Replicate_3	8.3895	1.1858	0.141343	0.858657	1.71731	0.0823049	0.917695	917.695	82.3049		88	83.0558	59.5408	44.1992	62.2653
C_6	44	Replicate_3	8.7718	0.9729	0.110912	0.889088	1.77818	0.0623742	0.937626	937.626	62.3742		92	59.4539	63.9026	68.1977	63.8514
C_7	48	Replicate_3	7.1093	0.8211	0.115497	0.884503	1.76901	0.065289	0.934711	934.711	65.289
C_8	52	Replicate_3	5.6391	0.7777	0.137912	0.862088	1.72418	0.0799872	0.920013	920.013	79.9872
C_9	56	Replicate_3	7.6403	1.1063	0.144798	0.855202	1.7104	0.0846572	0.915343	915.343	84.6572
C_10	60	Replicate_3	6.6327	0.8013	0.120811	0.879189	1.75838	0.0687056	0.931294	931.294	68.7056
C_11	64	Replicate_3	7.9317	1.0979	0.138419	0.861581	1.72316	0.0803287	0.919671	919.671	80.3287
C_12	68	Replicate_3	6.281	0.5536	0.0881388	0.911861	1.82372	0.0483291	0.951671	951.671	48.3291
C_13	72	Replicate_3	6.923	0.7931	0.11456	0.88544	1.77088	0.0646911	0.935309	935.309	64.6911
C_14	76	Replicate_3	6.975	0.8447	0.121104	0.878896	1.75779	0.0688955	0.931105	931.105	68.8955
C_15	80	Replicate_3	8.6282	1.3718	0.15899	0.84101	1.68202	0.0945235	0.905477	905.477	94.5235
C_16	84	Replicate_3	6.3464	0.689	0.108565	0.891435	1.78287	0.0608937	0.939106	939.106	60.8937
C_17	88	Replicate_3	8.8157	0.716	0.0812187	0.918781	1.83756	0.0441992	0.955801	955.801	44.1992
C_18	92	Replicate_3	6.9794	0.8377	0.120025	0.879975	1.75995	0.0681977	0.931802	931.802	68.1977

## Sheet: Fig 3E & F
Figure 3E & F
												Gly flux (nmole h-1 ml-1)
Sample	Time (hour)	Replicate	m+1	m+2	m+1/m+2	3+(m+1)/(m+2)	PC= [((m+1)/(m+2))/3+((m+1)/(m+2))]	Gly flux = 1- PC (µmole h-1 ml-1)	Gly flux (nmole h-1 ml-1)	PPP flux (nmole h-1 ml-1)			Control-0A	Control--0B	Control--0C
CT24_RCH_17052016	24	Replicate_1	2.38405e+06	7.42741e+06	0.32098	3.32098	0.0966522	0.903348	903.348	96.6522		CT	Rep_1	Rep_2	Rep_3	avg
CT28_RCH_17052016	28	Replicate_1	2.76957e+06	8.1581e+06	0.339487	3.33949	0.101658	0.898342	898.342	101.658		24	903.348	902.946	899.11	901.801
CT32_RCH1_17052016	32	Replicate_1	4.37698e+06	1.29289e+07	0.338543	3.33854	0.101404	0.898596	898.596	101.404		28	898.342	900.804	892.936	897.36
CT36_RCH_17052016	36	Replicate_1	4.79639e+06	1.41e+07	0.34017	3.34017	0.101842	0.898158	898.158	101.842		32	898.596	892.614	892.35	894.52
CT40_RCH_17052016	40	Replicate_1	4.17193e+06	1.24334e+07	0.335542	3.33554	0.100596	0.899404	899.404	100.596		36	898.158	896.409	891.244	895.27
CT44_RCH_17052016	44	Replicate_1	2.42255e+06	7.45574e+06	0.324925	3.32492	0.0977239	0.902276	902.276	97.7239		40	899.404	900.852	894.121	898.126
CT48_RCH_17052016	48	Replicate_1	2.62774e+06	8.13405e+06	0.323054	3.32305	0.0972161	0.902784	902.784	97.2161		44	902.276	901.446	894.789	899.504
CT52_RCH_17052016	52	Replicate_1	4.34647e+06	1.30428e+07	0.333246	3.33325	0.0999765	0.900024	900.024	99.9765		48	902.784	901.348	896.768	900.3
CT56_RCH_17052016	56	Replicate_1	3.7321e+06	1.1285e+07	0.330713	3.33071	0.0992919	0.900708	900.708	99.2919		52	900.024	898.267	899.172	899.154
CT60_RCH_17052016	60	Replicate_1	3.33254e+06	1.01721e+07	0.327616	3.32762	0.0984537	0.901546	901.546	98.4537		56	900.708	896.913	897.755	898.459
CT64_RCH_17052016	64	Replicate_1	5.57942e+06	1.70416e+07	0.3274	3.3274	0.0983952	0.901605	901.605	98.3952		60	901.546	894.65	897.673	897.956
CT68_RCH_17052016	68	Replicate_1	3.00875e+06	9.41167e+06	0.319683	3.31968	0.0962993	0.903701	903.701	96.2993		64	901.605	893.33	894.784	896.573
CT72_RCH_17052016	72	Replicate_1	2.22332e+06	7.0187e+06	0.31677	3.31677	0.0955057	0.904494	904.494	95.5057		68	903.701	900.688	895.028	899.806
CT76_RCH_17052016	76	Replicate_1	2.06759e+06	6.18452e+06	0.334317	3.33432	0.100265	0.899735	899.735	100.265		72	904.494	903.663	894.229	900.795
CT80_RCH_17052016	80	Replicate_1	3.45497e+06	1.06753e+07	0.323643	3.32364	0.097376	0.902624	902.624	97.376		76	899.735	899.462	896.157	898.451
CT84_RCH_17052016	84	Replicate_1	2.80363e+06	8.69052e+06	0.322608	3.32261	0.0970948	0.902905	902.905	97.0948		80	902.624	897.566	897.971	899.387
CT88_RCH_17052016	88	Replicate_1	4.21768e+06	1.27634e+07	0.330451	3.33045	0.0992211	0.900779	900.779	99.2211		84	902.905	900.495	895.494	899.631
CT92_RCH_17052016	92	Replicate_1	6.46111e+06	1.93938e+07	0.333153	3.33315	0.0999513	0.900049	900.049	99.9513		88	900.779	896.614	896.57	897.988
CT24_WG19052016	24	Replicate_2	4.95598e+06	1.53693e+07	0.322459	3.32246	0.0970544	0.902946	902.946	97.0544		92	900.049	894.43	896.153	896.877
CT28_WG.19052016	28	Replicate_2	5.78761e+06	1.75192e+07	0.330358	3.33036	0.099196	0.900804	900.804	99.196
CT32_WG_TR19052016	32	Replicate_2	9.8772e+06	2.73672e+07	0.360914	3.36091	0.107386	0.892614	892.614	107.386
CT36_WG.19052016	36	Replicate_2	9.94147e+06	2.86757e+07	0.346686	3.34669	0.103591	0.896409	896.409	103.591
CT40_WG.19052016	40	Replicate_2	6.89636e+06	2.08866e+07	0.330181	3.33018	0.0991479	0.900852	900.852	99.1479		PPP flux (nmole h-1 ml-1)
CT44_WG.19052016	44	Replicate_2	3.88423e+06	1.18427e+07	0.327985	3.32799	0.0985536	0.901446	901.446	98.5536			Control-0A	Control--0B	Control--0C
CT48_WG.19052016	48	Replicate_2	5.79354e+06	1.76444e+07	0.32835	3.32835	0.0986524	0.901348	901.348	98.6524		CT	Rep_1	Rep_2	Rep_3	avg
CT52_WG.19052016	52	Replicate_2	6.44619e+06	1.89725e+07	0.339764	3.33976	0.101733	0.898267	898.267	101.733		24	96.6522	97.0544	100.89	98.199
CT56_WG.19052016	56	Replicate_2	8.78037e+06	2.54648e+07	0.344804	3.3448	0.103087	0.896913	896.913	103.087		28	101.658	99.196	107.064	102.64
CT60_WG.19052016	60	Replicate_2	9.2066e+06	2.60614e+07	0.353266	3.35327	0.10535	0.89465	894.65	105.35		32	101.404	107.386	107.65	105.48
CT64_WG.19052016	64	Replicate_2	1.20939e+07	3.3761e+07	0.35822	3.35822	0.10667	0.89333	893.33	106.67		36	101.842	103.591	108.756	104.73
CT68_WG.19052016	68	Replicate_2	9.96639e+06	3.01292e+07	0.330788	3.33079	0.0993123	0.900688	900.688	99.3123		40	100.596	99.1479	105.879	101.874
CT72_WG.19052016	72	Replicate_2	7.23767e+06	2.26302e+07	0.319823	3.31982	0.0963375	0.903663	903.663	96.3375		44	97.7239	98.5536	105.211	100.496
CT76_WG.19052016	76	Replicate_2	5.06908e+06	1.51168e+07	0.335327	3.33533	0.100538	0.899462	899.462	100.538		48	97.2161	98.6524	103.232	99.7003
CT80_WG.19052016	80	Replicate_2	1.04125e+07	3.04128e+07	0.342373	3.34237	0.102434	0.897566	897.566	102.434		52	99.9765	101.733	100.828	100.846
CT84_WG.19052016	84	Replicate_2	8.58306e+06	2.58914e+07	0.331502	3.3315	0.0995053	0.900495	900.495	99.5053		56	99.2919	103.087	102.245	101.541
CT88_WG.19052016	88	Replicate_2	1.0866e+07	3.14118e+07	0.345921	3.34592	0.103386	0.896614	896.614	103.386		60	98.4537	105.35	102.327	102.044
CT92_WG.19052016	92	Replicate_2	1.15946e+07	3.27444e+07	0.354093	3.35409	0.10557	0.89443	894.43	105.57		64	98.3952	106.67	105.216	103.427
CT24_L_18052016	24	Replicate_3	2.9533e+06	8.77302e+06	0.336634	3.33663	0.10089	0.89911	899.11	100.89		68	96.2993	99.3123	104.972	100.194
CT28_L_18052016	28	Replicate_3	3.7779e+06	1.05028e+07	0.359705	3.3597	0.107064	0.892936	892.936	107.064		72	95.5057	96.3375	105.771	99.2048
CT32_L_18052016	32	Replicate_3	4.59371e+06	1.2693e+07	0.361911	3.36191	0.10765	0.89235	892.35	107.65		76	100.265	100.538	103.843	101.549
CT36_L_18052016	36	Replicate_3	6.02818e+06	1.64667e+07	0.366083	3.36608	0.108756	0.891244	891.244	108.756		80	97.376	102.434	102.029	100.613
CT40_L_18052016	40	Replicate_3	3.73914e+06	1.05253e+07	0.355252	3.35525	0.105879	0.894121	894.121	105.879		84	97.0948	99.5053	104.506	100.369
CT44_L_18052016	44	Replicate_3	2.7375e+06	7.76051e+06	0.352747	3.35275	0.105211	0.894789	894.789	105.211		88	99.2211	103.386	103.43	102.012
CT48_L_18052016	48	Replicate_3	4.94749e+06	1.43261e+07	0.345348	3.34535	0.103232	0.896768	896.768	103.232		92	99.9513	105.57	103.847	103.123
CT52_L_18052016	52	Replicate_3	5.42683e+06	1.61319e+07	0.336404	3.3364	0.100828	0.899172	899.172	100.828
CT56_L_18052016	56	Replicate_3	4.52724e+06	1.32503e+07	0.34167	3.34167	0.102245	0.897755	897.755	102.245
CT60_L_18052016	60	Replicate_3	5.92179e+06	1.73164e+07	0.341975	3.34198	0.102327	0.897673	897.673	102.327
CT64_L_18052016	64	Replicate_3	6.74867e+06	1.91309e+07	0.352763	3.35276	0.105216	0.894784	894.784	105.216
CT68_L_18052016	68	Replicate_3	5.62115e+06	1.5976e+07	0.35185	3.35185	0.104972	0.895028	895.028	104.972
CT72_L_18052016	72	Replicate_3	3.77586e+06	1.06408e+07	0.354847	3.35485	0.105771	0.894229	894.229	105.771
CT76_L_18052016	76	Replicate_3	2.67346e+06	7.69061e+06	0.347627	3.34763	0.103843	0.896157	896.157	103.843
CT80_L_18052016	80	Replicate_3	4.39645e+06	1.28979e+07	0.340865	3.34086	0.102029	0.897971	897.971	102.029
CT84_L_18052016	84	Replicate_3	4.61687e+06	1.31871e+07	0.350104	3.3501	0.104506	0.895494	895.494	104.506
CT88_L_18052016	88	Replicate_3	4.90559e+06	1.41745e+07	0.346085	3.34608	0.10343	0.89657	896.57	103.43
CT92_L_18052016	92	Replicate_3	7.10204e+06	2.04291e+07	0.347644	3.34764	0.103847	0.896153	896.153	103.847

## Sheet: Fig 4A
Figure 4A
Sample	Time (hour)	Replicate	m+1	m+2	m+1/m+2	3+(m+1)/(m+2)	PC= [((m+1)/(m+2))/3+((m+1)/(m+2))]	Gly flux = 1- PC (µmole h-1 ml-1)	Gly flux = 1- PC (nmole h-1 ml-1)
A03	27	Replicate_1	233.118	1042.09	0.223702	3.2237	0.069393	0.930607	930.607			CT	Rep_1	Rep_2	Rep_3	avg
A06	30	Replicate_1	271.569	1507.35	0.180163	3.18016	0.0566522	0.943348	943.348			27	930.607	927.419	927.671	928.566
A09	33	Replicate_1	250.543	1540.97	0.162587	3.16259	0.0514096	0.94859	948.59			30	943.348	957.784	952.225	951.119
A12	36	Replicate_1	234.799	1524.96	0.153971	3.15397	0.0488182	0.951182	951.182			33	948.59	944.951	950.675	948.072
A15	39	Replicate_1	263.462	1428.66	0.184412	3.18441	0.057911	0.942089	942.089			36	951.182	945.798	943.895	946.958
A18	42	Replicate_1	234.919	1372.79	0.171126	3.17113	0.0539637	0.946036	946.036			39	942.089	943.369	943.626	943.028
A21	45	Replicate_1	242.809	1301.31	0.186587	3.18659	0.058554	0.941446	941.446			42	946.036	941.978	944.951	944.322
A24	48	Replicate_1	293.042	1203.83	0.243424	3.24342	0.0750515	0.924949	924.949			45	941.446	939.443	936.874	939.254
A27	51	Replicate_1	260.568	1077.87	0.241744	3.24174	0.0745723	0.925428	925.428			48	924.949	932.32	933.425	930.231
A30	54	Replicate_1	267.936	1083.29	0.247336	3.24734	0.0761659	0.923834	923.834			51	925.428	918.543	920.317	921.429
A33	57	Replicate_1	225.713	941.322	0.239783	3.23978	0.074012	0.925988	925.988			54	923.834	923.386	916.515	921.245
B03	27	Replicate_2	140.955	600.36	0.234783	3.23478	0.0725808	0.927419	927.419			57	925.988	919.043	926.81	923.947
B06	30	Replicate_2	105.7	799.366	0.13223	3.13223	0.042216	0.957784	957.784
B09	33	Replicate_2	146.6	838.834	0.174767	3.17477	0.0550487	0.944951	944.951
B12	36	Replicate_2	121.902	709.04	0.171925	3.17193	0.0542022	0.945798	945.798
B15	39	Replicate_2	133.429	740.892	0.180092	3.18009	0.056631	0.943369	943.369
B18	42	Replicate_2	135.641	734.041	0.184787	3.18479	0.0580217	0.941978	941.978
B21	45	Replicate_2	132.131	683.257	0.193383	3.19338	0.0605575	0.939443	939.443
B24	48	Replicate_2	157.279	722.195	0.217779	3.21778	0.06768	0.93232	932.32
B27	51	Replicate_2	189.479	712.211	0.266043	3.26604	0.0814572	0.918543	918.543
B30	54	Replicate_2	149.179	599.321	0.248913	3.24891	0.0766143	0.923386	923.386
B33	57	Replicate_2	149.359	565.187	0.264264	3.26426	0.0809567	0.919043	919.043
C03	27	Replicate_3	167.584	716.463	0.233904	3.2339	0.0723287	0.927671	927.671
C06	30	Replicate_3	179.921	1195.36	0.150516	3.15052	0.047775	0.952225	952.225
C09	33	Replicate_3	193.574	1243.64	0.155651	3.15565	0.0493246	0.950675	950.675
C12	36	Replicate_3	186.385	1045.24	0.178318	3.17832	0.0561046	0.943895	943.895
C15	39	Replicate_3	179.796	1003.18	0.179227	3.17923	0.0563743	0.943626	943.626
C18	42	Replicate_3	201.531	1153.14	0.174767	3.17477	0.0550487	0.944951	944.951
C21	45	Replicate_3	238.556	1180.17	0.202137	3.20214	0.0631256	0.936874	936.874
C24	48	Replicate_3	181.021	846.014	0.213969	3.21397	0.0665747	0.933425	933.425
C27	51	Replicate_3	201.082	774.153	0.259745	3.25974	0.0796826	0.920317	920.317
C30	54	Replicate_3	204.791	749.414	0.273269	3.27327	0.0834849	0.916515	916.515
C33	57	Replicate_3	146.56	618.637	0.236908	3.23691	0.0731897	0.92681	926.81

## Sheet: Fig 4B
Figure 4B
					fgly
Sample	Time (hour)	Replicate	m+0	m+1	2*(m+1)		CT	Rep_1	Rep_2	Rep_3	Rep_4	avg
AS1_.d	24	Replicate_1	75.27	24.73	49.46		24	49.46	50.88	50.02	49.44	49.95
AS2_.d	27	Replicate_1	71.85	28.15	56.3		27	56.3	52.94	56.38	53.24	54.715
AS3_.d	30	Replicate_1	71.79	28.21	56.42		30	56.42	56.3	60.9	59.44	58.265
AS4_.d	33	Replicate_1	69.6	30.4	60.8		33	60.8	55.42	62.46	60.82	59.875
AS5_.d	36	Replicate_1	70.59	29.41	58.82		36	58.82	56.64	61.48	57.32	58.565
AS6_.d	39	Replicate_1	71.96	28.04	56.08		39	56.08	55.92	59.62	55.16	56.695
AS7_.d	42	Replicate_1	71.41	28.59	57.18		42	57.18	56.04	58.36	56.18	56.94
AS8_.d	45	Replicate_1	68.32	31.68	63.36		45	63.36	56.34	65.58	61.14	61.605
AS9_.d	48	Replicate_1	79.75	20.25	40.5		48	40.5	43.62	48.32	45.52	44.49
AS10_.d	51	Replicate_1	76.59	23.41	46.82		51	46.82	47.26	48.8	44.66	46.885
AS11_.d	54	Replicate_1	76.93	23.07	46.14		54	46.14	47.08	48	45.16	46.595
BS1_.d	24	Replicate_2	74.56	25.44	50.88
BS2_.d	27	Replicate_2	73.53	26.47	52.94
BS3_.d	30	Replicate_2	71.85	28.15	56.3
BS4_.d	33	Replicate_2	72.29	27.71	55.42
BS5_.d	36	Replicate_2	71.68	28.32	56.64
BS6_.d	39	Replicate_2	72.04	27.96	55.92
BS7_.d	42	Replicate_2	71.98	28.02	56.04
BS8_.d	45	Replicate_2	71.83	28.17	56.34
BS9_.d	48	Replicate_2	78.19	21.81	43.62
BS10_.d	51	Replicate_2	76.37	23.63	47.26
BS11_.d	54	Replicate_2	76.46	23.54	47.08
CS_1_.d	24	Replicate_3	74.81	25.01	50.02
CS_2_.d	27	Replicate_3	71.81	28.19	56.38
CS_3_.d	30	Replicate_3	69.55	30.45	60.9
CS_4_.d	33	Replicate_3	68.77	31.23	62.46
CS_5_.d	36	Replicate_3	69.26	30.74	61.48
CS_6_.d	39	Replicate_3	70.19	29.81	59.62
CS_7_.d	42	Replicate_3	70.82	29.18	58.36
CS_8_.d	45	Replicate_3	66.85	32.79	65.58
CS_9_.d	48	Replicate_3	75.84	24.16	48.32
CS_10_.d	51	Replicate_3	75.6	24.4	48.8
CS_11_.d	54	Replicate_3	76	24	48
DS1_.d	24	Replicate_4	75.26	24.72	49.44
DS2_.d	27	Replicate_4	73.38	26.62	53.24
DS3_.d	30	Replicate_4	70.28	29.72	59.44
DS4_.d	33	Replicate_4	69.59	30.41	60.82
DS5_.d	36	Replicate_4	71.34	28.66	57.32
DS6_.d	39	Replicate_4	72.3	27.58	55.16
DS7_.d	42	Replicate_4	71.91	28.09	56.18
DS8_.d	45	Replicate_4	68.98	30.57	61.14
DS9_.d	48	Replicate_4	77.24	22.76	45.52
DS10_.d	51	Replicate_4	77.67	22.33	44.66
DS11_.d	54	Replicate_4	77.42	22.58	45.16

## Sheet: Fig 6D & E
Figure 6D &E
		Control												Conoidin A												MG-132
																	a	b											a	b
Sample	Time (hour)	Replicate	m+1	m+2	m+1/m+2	3+(m+1)/(m+2)	PC= [((m+1)/(m+2))/3+((m+1)/(m+2))]	Gly flux = 1- PC (µmole h-1 ml-1)	Gly flux = 1- PC (nmole h-1 ml-1)			Sample	CT (hour)	Replicate	m+1	m+2	m+1/m+2	3+(m+1)/(m+2)	PC= [((m+1)/(m+2))/3+((m+1)/(m+2))]	Gly flux = 1- PC (µmole h-1 ml-1)	Gly flux = 1- PC (nmole h-1 ml-1)			Sample	CT (hour)	Replicate	m+1	m+2	m+1/m+2	3+(m+1)/(m+2)	PC= [((m+1)/(m+2))/3+((m+1)/(m+2))]	Gly flux = 1- PC (µmole h-1 ml-1)	Gly flux = 1- PC (nmole h-1 ml-1)
A2	27	Replicate_1	5.05019e+06	1.51214e+07	0.333976	3.33398	0.100174	0.899826	899.826			A2	27	Replicate_1	3.97242e+06	8.18896e+06	0.485094	3.48509	0.139191	0.860809	860.809			A2	27	Replicate_1	3.2136e+06	9.88654e+06	0.325048	3.32505	0.0977574	0.902243	902.243
A3	30	Replicate_1	3.20937e+06	1.16013e+07	0.276638	3.27664	0.0844274	0.915573	915.573			A3	30	Replicate_1	6.94975e+06	4.75498e+06	1.46157	4.46157	0.327592	0.672408	672.408			A3	30	Replicate_1	3.29791e+06	1.64491e+07	0.200492	3.20049	0.062644	0.937356	937.356
A4	33	Replicate_1	4.26061e+06	1.20108e+07	0.354732	3.35473	0.105741	0.894259	894.259			A4	33	Replicate_1	3.61788e+06	2.61263e+06	1.38477	4.38477	0.315813	0.684187	684.187			A4	33	Replicate_1	4.26097e+06	6.75488e+06	0.630798	3.6308	0.173735	0.826265	826.265
A5	36	Replicate_1	1.30475e+06	1.69173e+07	0.0771252	3.07713	0.0250641	0.974936	974.936			A5	36	Replicate_1	1.46512e+06	4.57225e+06	0.320438	3.32044	0.0965046	0.903495	903.495			A5	36	Replicate_1	4.71524e+06	1.12265e+07	0.420008	3.42001	0.122809	0.877191	877.191
A6	39	Replicate_1	4.29059e+06	1.18404e+07	0.362367	3.36237	0.107772	0.892228	892.228			A6	39	Replicate_1	690598	3.14601e+06	0.219515	3.21952	0.0681827	0.931817	931.817			A6	39	Replicate_1	6.05112e+06	1.06973e+07	0.565669	3.56567	0.158643	0.841357	841.357
A7	42	Replicate_1	6.22163e+06	1.70201e+07	0.365546	3.36555	0.108614	0.891386	891.386			A7	42	Replicate_1	2.82647e+06	8.51418e+06	0.331972	3.33197	0.0996324	0.900368	900.368			A7	42	Replicate_1	3.85587e+06	1.15683e+07	0.333312	3.33331	0.0999942	0.900006	900.006
A8	45	Replicate_1	4.21557e+06	1.26394e+07	0.333525	3.33353	0.100052	0.899948	899.948			A8	45	Replicate_1	3.55269e+06	5.43749e+06	0.653371	3.65337	0.178841	0.821159	821.159			A8	45	Replicate_1	3.88578e+06	1.20666e+07	0.322028	3.32203	0.0969371	0.903063	903.063
A9	48	Replicate_1	1.08792e+07	2.37735e+07	0.457621	3.45762	0.132351	0.867649	867.649			A9	48	Replicate_1	1.09456e+06	5.36113e+06	0.204167	3.20417	0.0637192	0.936281	936.281			A9	48	Replicate_1	3.58355e+06	6.97527e+06	0.51375	3.51375	0.146211	0.853789	853.789
B2	27	Replicate_2	6.1354e+06	1.56522e+07	0.391984	3.39198	0.115562	0.884438	884.438			B2	27	Replicate_2	4.02532e+06	1.2266e+07	0.32817	3.32817	0.0986037	0.901396	901.396			B2	27	Replicate_2	3.26496e+06	7.60999e+06	0.429036	3.42904	0.125119	0.874881	874.881
B3	30	Replicate_2	4.35645e+06	1.5795e+07	0.275812	3.27581	0.0841966	0.915803	915.803			B3	30	Replicate_2	7.92369e+06	7.4605e+06	1.06209	4.06209	0.261463	0.738537	738.537			B3	30	Replicate_2	2.10456e+06	9.82882e+06	0.214122	3.21412	0.066619	0.933381	933.381
B4	33	Replicate_2	3.25902e+06	1.31002e+07	0.248776	3.24878	0.0765754	0.923425	923.425			B4	33	Replicate_2	3.29806e+06	5.20609e+06	0.633501	3.6335	0.17435	0.82565	825.65			B4	33	Replicate_2	5.94371e+06	6.35367e+06	0.935478	3.93548	0.237704	0.762296	762.296
B5	36	Replicate_2	4.07311e+06	1.15186e+07	0.35361	3.35361	0.105442	0.894558	894.558			B5	36	Replicate_2	1.77946e+06	1.30994e+07	0.135843	3.13584	0.0433193	0.956681	956.681			B5	36	Replicate_2	3.62212e+06	1.10931e+07	0.32652	3.32652	0.0981568	0.901843	901.843
B6	39	Replicate_2	4.276e+06	1.04205e+07	0.410345	3.41034	0.120324	0.879676	879.676			B6	39	Replicate_2	4.32422e+06	1.1047e+07	0.391437	3.39144	0.115419	0.884581	884.581			B6	39	Replicate_2	3.66197e+06	1.1144e+07	0.328606	3.32861	0.0987217	0.901278	901.278
B7	42	Replicate_2	4.80014e+06	1.23966e+07	0.387215	3.38722	0.114317	0.885683	885.683			B7	42	Replicate_2	9.26571e+06	7.18508e+06	1.28958	4.28958	0.30063	0.69937	699.37			B7	42	Replicate_2	4.97456e+06	1.18143e+07	0.421062	3.42106	0.123079	0.876921	876.921
B8	45	Replicate_2	4.1293e+06	1.06018e+07	0.389491	3.38949	0.114911	0.885089	885.089			B8	45	Replicate_2	303383	2.15812e+06	0.140578	3.14058	0.0447617	0.955238	955.238			B8	45	Replicate_2	6.58478e+06	1.01935e+07	0.645979	3.64598	0.177176	0.822824	822.824
B9	48	Replicate_2	3.54289e+06	1.37867e+07	0.256978	3.25698	0.0789009	0.921099	921.099			B9	48	Replicate_2	608501	2.58921e+07	0.0235014	3.0235	0.0077729	0.992227	992.227			B9	48	Replicate_2	3.92288e+06	1.2257e+07	0.320051	3.32005	0.0963994	0.903601	903.601
C2	27	Replicate_3	3.48438e+06	9.09519e+06	0.383102	3.3831	0.11324	0.88676	886.76			C2	27	Replicate_3	4.32257e+06	1.37025e+07	0.315459	3.31546	0.0951478	0.904852	904.852			C2	27	Replicate_3	3.13056e+06	8.34606e+06	0.375095	3.37509	0.111136	0.888864	888.864
C3	30	Replicate_3	3.15674e+06	8.2541e+06	0.382445	3.38245	0.113068	0.886932	886.932			C3	30	Replicate_3	3.42249e+06	9.58636e+06	0.357017	3.35702	0.106349	0.893651	893.651			C3	30	Replicate_3	1.82371e+06	6.94702e+06	0.262517	3.26252	0.0804646	0.919535	919.535
C4	33	Replicate_3	3.3016e+06	1.36528e+07	0.241826	3.24183	0.0745957	0.925404	925.404			C4	33	Replicate_3	256759	5.15615e+06	0.0497967	3.0498	0.0163279	0.983672	983.672			C4	33	Replicate_3	3.31817e+06	7.37779e+06	0.449751	3.44975	0.130372	0.869628	869.628
C5	36	Replicate_3	2.88724e+06	1.00536e+07	0.287184	3.28718	0.0873647	0.912635	912.635			C5	36	Replicate_3	640015	3.28839e+06	0.194628	3.19463	0.0609236	0.939076	939.076			C5	36	Replicate_3	4.10141e+06	1.09618e+07	0.374154	3.37415	0.110888	0.889112	889.112
C6	39	Replicate_3	3.25665e+06	1.09506e+07	0.297395	3.29739	0.0901908	0.909809	909.809			C6	39	Replicate_3	1.60185e+06	1.0144e+06	1.57911	4.57911	0.344851	0.655149	655.149			C6	39	Replicate_3	3.32175e+06	1.06782e+07	0.311078	3.31108	0.0939507	0.906049	906.049
C7	42	Replicate_3	3.48175e+06	1.06044e+07	0.328331	3.32833	0.0986474	0.901353	901.353			C7	42	Replicate_3	410148	7.34628e+06	0.0558307	3.05583	0.0182702	0.98173	981.73			C7	42	Replicate_3	2.82363e+06	1.09468e+07	0.257942	3.25794	0.0791733	0.920827	920.827
C8	45	Replicate_3	5.70648e+06	1.69359e+07	0.336946	3.33695	0.100974	0.899026	899.026			C8	45	Replicate_3	415607	5.71207e+06	0.0727595	3.07276	0.0236789	0.976321	976.321			C8	45	Replicate_3	3.67437e+06	6.23403e+06	0.589405	3.58941	0.164207	0.835793	835.793
C9	48	Replicate_3	1.78839e+06	5.69406e+06	0.31408	3.31408	0.0947715	0.905229	905.229			C9	48	Replicate_3	985745	8.40866e+06	0.11723	3.11723	0.0376071	0.962393	962.393			C9	48	Replicate_3	3.38596e+06	9.22674e+06	0.366972	3.36697	0.108992	0.891008	891.008
D2	27	Replicate_4	4.88285e+06	1.19944e+07	0.407093	3.40709	0.119484	0.880516	880.516			D2	27	Replicate_4	4.15316e+06	7.23123e+06	0.574336	3.57434	0.160683	0.839317	839.317			D2	27	Replicate_4	5.30963e+06	1.06901e+07	0.496686	3.49669	0.142045	0.857955	857.955
D3	30	Replicate_4	3.42822e+06	1.23385e+07	0.277849	3.27785	0.0847655	0.915234	915.234			D3	30	Replicate_4	697372	5.01668e+06	0.139011	3.13901	0.0442849	0.955715	955.715			D3	30	Replicate_4	3.49942e+06	1.03908e+07	0.33678	3.33678	0.10093	0.89907	899.07
D4	33	Replicate_4	4.46869e+06	1.38697e+07	0.322192	3.32219	0.0969817	0.903018	903.018			D4	33	Replicate_4	3.76938e+06	8.38587e+06	0.449492	3.44949	0.130307	0.869693	869.693			D4	33	Replicate_4	3.52367e+06	1.05944e+07	0.332597	3.3326	0.099801	0.900199	900.199
D5	36	Replicate_4	2.49665e+06	7.05386e+06	0.353941	3.35394	0.10553	0.89447	894.47			D5	36	Replicate_4	2.4338e+06	7.05902e+06	0.344779	3.34478	0.10308	0.89692	896.92			D5	36	Replicate_4	4.98706e+06	1.33527e+07	0.373487	3.37349	0.110712	0.889288	889.288
D6	39	Replicate_4	4.60079e+06	1.24654e+07	0.369084	3.36908	0.10955	0.89045	890.45			D6	39	Replicate_4	4.70105e+06	1.3969e+07	0.336536	3.33654	0.100864	0.899136	899.136			D6	39	Replicate_4	6.2498e+06	9.89139e+06	0.631843	3.63184	0.173973	0.826027	826.027
D7	42	Replicate_4	5.20294e+06	1.43653e+07	0.362189	3.36219	0.107724	0.892276	892.276			D7	42	Replicate_4	4.33829e+06	1.29321e+07	0.335467	3.33547	0.100576	0.899424	899.424			D7	42	Replicate_4	6.03081e+06	1.06334e+07	0.567158	3.56716	0.158994	0.841006	841.006
D8	45	Replicate_4	3.14092e+06	7.76677e+06	0.404404	3.4044	0.118789	0.881211	881.211			D8	45	Replicate_4	4.30556e+06	1.19573e+07	0.360077	3.36008	0.107163	0.892837	892.837			D8	45	Replicate_4	3.39658e+06	1.0009e+07	0.339352	3.33935	0.101622	0.898378	898.378
D9	48	Replicate_4	4.9683e+06	1.17829e+07	0.421652	3.42165	0.123231	0.876769	876.769			D9	48	Replicate_4	2.69237e+06	9.82796e+06	0.27395	3.27395	0.0836757	0.916324	916.324			D9	48	Replicate_4	4.45465e+06	1.33857e+07	0.332791	3.33279	0.0998535	0.900146	900.146
	Gly flux (nmole h-1 ml-1)												Gly flux (nmole h-1 ml-1)												Gly flux (nmole h-1 ml-1)
	Control		Rep1	Rep2	Rep3	Rep4							ConoidIn A		Rep1	Rep2	Rep3	Rep4							MG-132		Rep1	Rep2	Rep3	Rep4
		CT	A	B	C	D	avg							CT	A	B	C	D	avg							CT	A	B	C	D	avg
		27	899.826	884.438	886.76	880.516	887.885							27	860.809	901.396	904.852	839.317	876.593							27	902.243	874.881	888.864	857.955	880.986
		30	915.573	915.803	886.932	915.234	908.386							30	672.408	738.537	893.651	955.715	815.078							30	937.356	933.381	919.535	899.07	922.336
		33	894.259	923.425	925.404	903.018	911.527							33	684.187	825.65	983.672	869.693	840.801							33	826.265	762.296	869.628	900.199	839.597
		36	974.936	894.558	912.635	894.47	919.15							36	903.495	956.681	939.076	896.92	924.043							36	877.191	901.843	889.112	889.288	889.358
		39	892.228	879.676	909.809	890.45	893.041							39	931.817	884.581	655.149	899.136	842.671							39	841.357	901.278	906.049	826.027	868.678
		42	891.386	885.683	901.353	892.276	892.674							42	900.368	699.37	981.73	899.424	870.223							42	900.006	876.921	920.827	841.006	884.69
		45	899.948	885.089	899.026	881.211	891.318							45	821.159	955.238	976.321	892.837	911.389							45	903.063	822.824	835.793	898.378	865.015
		48	867.649	921.099	905.229	876.769	892.686							48	936.281	992.227	962.393	916.324	951.806							48	853.789	903.601	891.008	900.146	887.136

## Sheet: Fig 7B
Figure 7B
U2OS cells
Sample	Time (hour)	Replicate	m+1	m+2	m+1/m+2	3+(m+1)/(m+2)	PC= [((m+1)/(m+2))/3+((m+1)/(m+2))]	Gly flux = 1- PC (µmole h-1 ml-1)	Gly flux = 1- PC (nmole h-1 ml-1)				Control-0A	Control--0B	Control--0C
CT00_22.11.2016	24	Replicate_1	5.52785e+06	1.80285e+07	0.306618	3.30662	0.0927285	0.907271	907.271			CT	Rep_1	Rep_2	Rep_3	avg
CT03_22.11.2016	27	Replicate_1	1.81956e+07	4.04466e+07	0.449868	3.44987	0.130402	0.869598	869.598			24	907.271	907.106	907.048	907.142
CT06_22.11.2016	30	Replicate_1	2.17586e+07	4.54446e+07	0.478795	3.47879	0.137632	0.862368	862.368			27	869.598	868.962	867.681	868.747
CT09_22.11.2016	33	Replicate_1	1.4721e+07	3.60126e+07	0.408774	3.40877	0.119918	0.880082	880.082			30	862.368	861.377	859.76	861.168
CT12_22.11.2016	36	Replicate_1	1.72925e+07	3.9463e+07	0.438196	3.4382	0.127449	0.872551	872.551			33	880.082	879.092	877.532	878.902
CT15_22.11.2016	39	Replicate_1	1.03665e+07	2.97784e+07	0.34812	3.34812	0.103975	0.896025	896.025			36	872.551	870.627	871.749	871.643
CT18_22.11.2016	42	Replicate_1	1.33299e+07	3.37875e+07	0.394521	3.39452	0.116223	0.883777	883.777			39	896.025	895.369	892.565	894.653
CT21_22.11.2016	45	Replicate_1	1.23071e+07	3.28859e+07	0.374238	3.37424	0.11091	0.88909	889.09			42	883.777	887.594	882.924	884.765
CT24_22.11.2016	48	Replicate_1	2.18097e+07	4.56583e+07	0.477673	3.47767	0.137354	0.862646	862.646			45	889.09	888.049	886.122	887.753
CT27_22.11.2016	51	Replicate_1	2.16296e+07	4.49124e+07	0.481594	3.48159	0.138326	0.861674	861.674			48	862.646	861.611	860.987	861.748
CT30_22.11.2016	54	Replicate_1	2.33147e+07	4.70733e+07	0.495284	3.49528	0.141701	0.858299	858.299			51	861.674	861.079	859.892	860.882
CT33_22.11.2016	57	Replicate_1	2.40916e+07	4.80766e+07	0.501109	3.50111	0.143129	0.856871	856.871			54	858.299	858.778	857.596	858.225
CT36_22.11.2016	60	Replicate_1	2.23022e+07	4.57587e+07	0.487386	3.48739	0.139757	0.860243	860.243			57	856.871	856.307	856.971	856.716
CT39_22.11.2016	63	Replicate_1	2.53987e+07	5.02877e+07	0.505067	3.50507	0.144096	0.855904	855.904			60	860.243	859.189	858.384	859.272
CT42_22.11.2016	66	Replicate_1	1.64744e+07	3.86399e+07	0.426357	3.42636	0.124434	0.875566	875.566			63	855.904	855.789	854.038	855.244
CT45_22.11.2016	69	Replicate_1	1.66025e+07	3.83233e+07	0.433221	3.43322	0.126185	0.873815	873.815			66	875.566	874.542	872.358	874.155
CT00_TR1_22.11.2016	24	Replicate_2	5.6089e+06	1.82568e+07	0.307222	3.30722	0.0928943	0.907106	907.106			69	873.815	874.5	870.243	872.853
CT03_TR1_22.11.2016	27	Replicate_2	1.83248e+07	4.05062e+07	0.452396	3.4524	0.131038	0.868962	868.962
CT06_TR1_22.11.2016	30	Replicate_2	2.19826e+07	4.55319e+07	0.482796	3.4828	0.138623	0.861377	861.377
CT09_TR1_22.11.2016	33	Replicate_2	1.4998e+07	3.6349e+07	0.412611	3.41261	0.120908	0.879092	879.092
CT12_TR1_22.11.2016	36	Replicate_2	1.76988e+07	3.9702e+07	0.445791	3.44579	0.129373	0.870627	870.627
CT15_TR1_22.11.2016	39	Replicate_2	1.04701e+07	29865498	0.350576	3.35058	0.104631	0.895369	895.369
CT18_TR1_22.11.2016	42	Replicate_2	1.29691e+07	3.4136e+07	0.379924	3.37992	0.112406	0.887594	887.594
CT21_TR1_22.11.2016	45	Replicate_2	1.24438e+07	3.29035e+07	0.378191	3.37819	0.111951	0.888049	888.049
CT24_TR1_22.11.2016	48	Replicate_2	2.20028e+07	4.56632e+07	0.48185	3.48185	0.138389	0.861611	861.611
CT27_TR1_22.11.2016	51	Replicate_2	2.1872e+07	4.51901e+07	0.484	3.484	0.138921	0.861079	861.079
CT30_TR1_22.11.2016	54	Replicate_2	2.33882e+07	4.74082e+07	0.493336	3.49334	0.141222	0.858778	858.778
CT33_TR1_22.11.2016	57	Replicate_2	2.44372e+07	4.85428e+07	0.503415	3.50342	0.143693	0.856307	856.307
CT36_TR1_22.11.2016	60	Replicate_2	2.25491e+07	4.58626e+07	0.491666	3.49167	0.140811	0.859189	859.189
CT39_TR1_22.11.2016	63	Replicate_2	2.51404e+07	4.97303e+07	0.505535	3.50554	0.144211	0.855789	855.789
CT42_TR1_22.11.2016	66	Replicate_2	1.688e+07	3.92223e+07	0.430369	3.43037	0.125458	0.874542	874.542
CT45_TR1_22.11.2016	69	Replicate_2	1.6735e+07	3.88703e+07	0.430534	3.43053	0.1255	0.8745	874.5
CT00_TR2_22.11.2016	24	Replicate_3	5.85288e+06	1.90379e+07	0.307433	3.30743	0.0929521	0.907048	907.048
CT03_TR2_22.11.2016	27	Replicate_3	1.86217e+07	4.07041e+07	0.457491	3.45749	0.132319	0.867681	867.681
CT06_TR2_22.11.2016	30	Replicate_3	2.26673e+07	4.63217e+07	0.489345	3.48935	0.14024	0.85976	859.76
CT09_TR2_22.11.2016	33	Replicate_3	1.53941e+07	3.67684e+07	0.418679	3.41868	0.122468	0.877532	877.532
CT12_TR2_22.11.2016	36	Replicate_3	1.79474e+07	4.06641e+07	0.441356	3.44136	0.128251	0.871749	871.749
CT15_TR2_22.11.2016	39	Replicate_3	1.08936e+07	3.01677e+07	0.3611	3.3611	0.107435	0.892565	892.565
CT18_TR2_22.11.2016	42	Replicate_3	1.34388e+07	3.37829e+07	0.397799	3.3978	0.117076	0.882924	882.924
CT21_TR2_22.11.2016	45	Replicate_3	1.27983e+07	3.31957e+07	0.38554	3.38554	0.113878	0.886122	886.122
CT24_TR2_22.11.2016	48	Replicate_3	2.28543e+07	4.7183e+07	0.484375	3.48438	0.139013	0.860987	860.987
CT27_TR2_22.11.2016	51	Replicate_3	2.23168e+07	4.56555e+07	0.48881	3.48881	0.140108	0.859892	859.892
CT30_TR2_22.11.2016	54	Replicate_3	2.39792e+07	4.81366e+07	0.49815	3.49815	0.142404	0.857596	857.596
CT33_TR2_22.11.2016	57	Replicate_3	2.45837e+07	4.90984e+07	0.500703	3.5007	0.143029	0.856971	856.971
CT36_TR2_22.11.2016	60	Replicate_3	2.2807e+07	4.60802e+07	0.494941	3.49494	0.141616	0.858384	858.384
CT39_TR2_22.11.2016	63	Replicate_3	2.57175e+07	5.01585e+07	0.512724	3.51272	0.145962	0.854038	854.038
CT42_TR2_22.11.2016	66	Replicate_3	1.72543e+07	3.93078e+07	0.438954	3.43895	0.127642	0.872358	872.358
CT45_TR2_22.11.2016	69	Replicate_3	1.72848e+07	3.86415e+07	0.447312	3.44731	0.129757	0.870243	870.243

## Sheet: Fig 7D
Figure 7 D
Control											Drug treated 50μM SR9011											Gly flux (nmole h-1 ml-1)
Sample	CT	Replicate	m+1	m+2	m+1/m+2	3+(m+1)/(m+2)	PC= [((m+1)/(m+2))/3+((m+1)/(m+2))]	Gly flux = 1- PC (µmole h-1 ml-1)	Gly flux = 1- PC (nmole h-1 ml-1)		Sample Code	Time (hour)	Replicate	m+1	m+2	m+1/m+2	3+(m+1)/(m+2)	PC= [((m+1)/(m+2))/3+((m+1)/(m+2))]	Gly flux = 1- PC (µmole h-1 ml-1)	Gly flux = 1- PC (nmole h-1 ml-1)			Control				Drug treated 50μM SR9011
CT00_4.12.2016	24	Replicate_1	5.53676e+06	1.68014e+07	0.329543	3.32954	0.0989753	0.901025	901.025		CT00_1.12.2016	24	Replicate_1	8.55293e+06	1.97709e+07	0.432602	3.4326	0.126027	0.873973	873.973
CT03_4.12.2016	27	Replicate_1	1.03582e+07	2.21331e+07	0.467995	3.46799	0.134947	0.865053	865.053		CT03_1.12.2016	27	Replicate_1	9.42913e+06	2.05034e+07	0.459882	3.45988	0.132918	0.867082	867.082		CT	Rep_1	Rep_2	Rep_3	Control	Rep_1	Rep_2	Rep_3	Drug treated 50μM SR9011
CT06_4.12.2016	30	Replicate_1	8.08769e+06	2.00754e+07	0.402867	3.40287	0.11839	0.88161	881.61		CT06_1.12.2016	30	Replicate_1	9.85263e+06	2.0988e+07	0.469442	3.46944	0.135308	0.864692	864.692		24	901.025	889.778	899.832	896.878	873.973	881.23	859.081	871.428
CT09_4.12.2016	33	Replicate_1	1.0679e+07	2.23865e+07	0.47703	3.47703	0.137195	0.862805	862.805		CT09_1.12.2016	33	Replicate_1	1.2692e+07	2.30907e+07	0.549656	3.54966	0.154848	0.845152	845.152		27	865.053	911.7	904.091	893.615	867.082	869.208	852.535	862.942
CT12_4.12.2016	36	Replicate_1	1.25183e+07	2.37909e+07	0.526182	3.52618	0.149221	0.850779	850.779		CT12_1.12.2016	36	Replicate_1	1.00178e+07	2.09318e+07	0.478589	3.47859	0.137581	0.862419	862.419		30	881.61	893.625	883.098	886.111	864.692	865.207	860.358	863.419
CT15_4.12.2016	39	Replicate_1	1.51608e+07	2.59592e+07	0.584023	3.58402	0.162952	0.837048	837.048		CT15_1.12.2016	39	Replicate_1	9.23624e+06	2.03007e+07	0.45497	3.45497	0.131686	0.868314	868.314		33	862.805	878.303	871.834	870.981	845.152	838.396	848.052	843.867
CT18_4.12.2016	42	Replicate_1	8.89525e+06	2.09771e+07	0.424046	3.42405	0.123843	0.876157	876.157		CT18_1.12.2016	42	Replicate_1	9.11592e+06	2.00225e+07	0.455285	3.45528	0.131765	0.868235	868.235		36	850.779	857.8	858.344	855.641	862.419	869.15	875.532	869.034
CT21_4.12.2016	45	Replicate_1	8.31264e+06	2.02165e+07	0.41118	3.41118	0.120539	0.879461	879.461		CT21_1.12.2016	45	Replicate_1	1.03886e+07	2.11992e+07	0.490047	3.49005	0.140413	0.859587	859.587		39	837.048	874.469	877.003	862.84	868.314	874.525	872.652	871.83
CT24_4.12.2016	48	Replicate_1	1.63063e+07	2.66468e+07	0.611943	3.61194	0.169422	0.830578	830.578		CT24_1.12.2016	48	Replicate_1	1.21928e+07	2.27429e+07	0.536116	3.53612	0.151611	0.848389	848.389		42	876.157	864.681	850.014	863.617	868.235	854.96	875.177	866.124
CT27_4.12.2016	51	Replicate_1	1.97447e+07	2.95246e+07	0.668755	3.66876	0.182284	0.817716	817.716		CT27_1.12.2016	51	Replicate_1	1.31206e+07	2.33847e+07	0.561078	3.56108	0.157558	0.842442	842.442		45	879.461	899.727	864.675	881.288	859.587	861.707	857.633	859.643
CT30_4.12.2016	54	Replicate_1	1.37151e+07	2.47851e+07	0.553359	3.55336	0.155728	0.844272	844.272		CT30_1.12.2016	54	Replicate_1	1.49498e+07	2.46557e+07	0.606341	3.60634	0.168132	0.831868	831.868		48	830.578	897.628	865.806	864.671	848.389	851.655	857.507	852.517
CT33_4.12.2016	57	Replicate_1	1.19829e+07	2.34251e+07	0.51154	3.51154	0.145674	0.854326	854.326		CT33_1.12.2016	57	Replicate_1	1.22159e+07	2.26268e+07	0.539888	3.53989	0.152515	0.847485	847.485		51	817.716	880.443	871.253	856.471	842.442	849.218	844.081	845.247
CT36_4.12.2016	60	Replicate_1	1.38228e+07	2.48194e+07	0.556936	3.55694	0.156577	0.843423	843.423		CT36_1.12.2016	60	Replicate_1	9.33617e+06	2.04559e+07	0.456404	3.4564	0.132046	0.867954	867.954		54	844.272	864.041	825.48	844.598	831.868	837.093	822.747	830.569
CT39_4.12.2016	63	Replicate_1	1.50063e+07	2.58056e+07	0.581515	3.58152	0.162366	0.837634	837.634		CT39_1.12.2016	63	Replicate_1	9.58065e+06	2.06325e+07	0.464348	3.46435	0.134036	0.865964	865.964		57	854.326	840.276	850.042	848.215	847.485	851.416	854.044	850.982
CT42_4.12.2016	66	Replicate_1	1.38385e+07	2.48282e+07	0.557371	3.55737	0.156681	0.843319	843.319		CT42_1.12.2016	66	Replicate_1	8.98006e+06	2.00119e+07	0.448737	3.44874	0.130116	0.869884	869.884		60	843.423	852.395	856.275	850.698	867.954	871.506	860.986	866.816
CT45_4.12.2016	69	Replicate_1	1.44754e+07	2.53381e+07	0.571288	3.57129	0.159967	0.840033	840.033		CT45_1.12.2016	69	Replicate_1	1.40757e+07	2.38822e+07	0.589382	3.58938	0.164201	0.835799	835.799		63	837.634	868.038	864.373	856.682	865.964	868.731	838.005	857.567
CT00_R1_4.12.2016	24	Replicate_2	7.22628e+06	1.94449e+07	0.371629	3.37163	0.110222	0.889778	889.778		CT00_TR1_1.12.2016	24	Replicate_2	7.65127e+06	1.89231e+07	0.404334	3.40433	0.11877	0.88123	881.23		66	843.319	877.124	834.375	851.606	869.884	844.833	836.651	850.456
CT03_R1_4.12.2016	27	Replicate_2	3.03252e+06	1.0437e+07	0.290556	3.29056	0.0883001	0.9117	911.7		CT03_TR1_1.12.2016	27	Replicate_2	9.12285e+06	2.02092e+07	0.451419	3.45142	0.130792	0.869208	869.208		69	840.033	903.915	858.528	867.492	835.799	840.274	814.962	830.345
CT06_R1_4.12.2016	30	Replicate_2	6.75958e+06	1.89284e+07	0.357114	3.35711	0.106375	0.893625	893.625		CT06_TR1_1.12.2016	30	Replicate_2	9.88361e+06	2.1147e+07	0.467376	3.46738	0.134793	0.865207	865.207
CT09_R1_4.12.2016	33	Replicate_2	8.72378e+06	2.09868e+07	0.415679	3.41568	0.121697	0.878303	878.303		CT09_TR1_1.12.2016	33	Replicate_2	1.40311e+07	2.42643e+07	0.578261	3.57826	0.161604	0.838396	838.396
CT12_R1_4.12.2016	36	Replicate_2	1.16387e+07	2.34029e+07	0.49732	3.49732	0.1422	0.8578	857.8		CT12_TR1_1.12.2016	36	Replicate_2	9.14915e+06	2.02573e+07	0.451647	3.45165	0.13085	0.86915	869.15
CT15_R1_4.12.2016	39	Replicate_2	9.14389e+06	2.12325e+07	0.430655	3.43065	0.125531	0.874469	874.469		CT15_TR1_1.12.2016	39	Replicate_2	8.46562e+06	1.96676e+07	0.430435	3.43043	0.125475	0.874525	874.525
CT18_R1_4.12.2016	42	Replicate_2	1.0759e+07	2.29164e+07	0.469489	3.46949	0.135319	0.864681	864.681		CT18_TR1_1.12.2016	42	Replicate_2	1.1284e+07	2.21717e+07	0.508934	3.50893	0.14504	0.85496	854.96
CT21_R1_4.12.2016	45	Replicate_2	5.80501e+06	1.73623e+07	0.334346	3.33435	0.100273	0.899727	899.727		CT21_TR1_1.12.2016	45	Replicate_2	1.02433e+07	2.12753e+07	0.481463	3.48146	0.138293	0.861707	861.707
CT24_R1_4.12.2016	48	Replicate_2	6.25054e+06	1.82688e+07	0.342143	3.34214	0.102372	0.897628	897.628		CT24_TR1_1.12.2016	48	Replicate_2	1.17869e+07	2.25565e+07	0.522552	3.52255	0.148345	0.851655	851.655
CT27_R1_4.12.2016	51	Replicate_2	8.57316e+06	2.10449e+07	0.407374	3.40737	0.119557	0.880443	880.443		CT27_TR1_1.12.2016	51	Replicate_2	1.21914e+07	2.28877e+07	0.532661	3.53266	0.150782	0.849218	849.218
CT30_R1_4.12.2016	54	Replicate_2	1.07807e+07	2.28377e+07	0.472056	3.47206	0.135959	0.864041	864.041		CT30_TR1_1.12.2016	54	Replicate_2	1.43527e+07	2.45836e+07	0.583832	3.58383	0.162907	0.837093	837.093
CT33_R1_4.12.2016	57	Replicate_2	1.49118e+07	2.61493e+07	0.570257	3.57026	0.159724	0.840276	840.276		CT33_TR1_1.12.2016	57	Replicate_2	1.17397e+07	2.24236e+07	0.52354	3.52354	0.148584	0.851416	851.416
CT36_R1_4.12.2016	60	Replicate_2	1.26527e+07	2.43558e+07	0.519493	3.51949	0.147605	0.852395	852.395		CT36_TR1_1.12.2016	60	Replicate_2	8.98273e+06	2.03084e+07	0.442317	3.44232	0.128494	0.871506	871.506
CT39_R1_4.12.2016	63	Replicate_2	1.01628e+07	2.22834e+07	0.456068	3.45607	0.131962	0.868038	868.038		CT39_TR1_1.12.2016	63	Replicate_2	9.2782e+06	2.04676e+07	0.453313	3.45331	0.131269	0.868731	868.731
CT42_R1_4.12.2016	66	Replicate_2	8.89964e+06	2.1176e+07	0.42027	3.42027	0.122876	0.877124	877.124		CT42_TR1_1.12.2016	66	Replicate_2	1.27268e+07	2.30978e+07	0.550998	3.551	0.155167	0.844833	844.833
CT45_R1_4.12.2016	69	Replicate_2	5.29781e+06	1.66129e+07	0.318898	3.3189	0.0960854	0.903915	903.915		CT45_TR1_1.12.2016	69	Replicate_2	1.3439e+07	2.35662e+07	0.570264	3.57026	0.159726	0.840274	840.274
CT00_R2_4.12.2016	24	Replicate_3	5.81253e+06	1.7405e+07	0.333956	3.33396	0.100168	0.899832	899.832		CT00_TR130.11.2016	24	Replicate_3	1.04576e+07	2.12509e+07	0.492104	3.4921	0.140919	0.859081	859.081
CT03_R2_4.12.2016	27	Replicate_3	5.37259e+06	1.68816e+07	0.318252	3.31825	0.0959094	0.904091	904.091		CT03_TR130.11.2016	27	Replicate_3	1.14828e+07	2.21284e+07	0.518915	3.51892	0.147465	0.852535	852.535
CT06_R2_4.12.2016	30	Replicate_3	8.14076e+06	2.04988e+07	0.397133	3.39713	0.116902	0.883098	883.098		CT06_TR130.11.2016	30	Replicate_3	1.02115e+07	2.09716e+07	0.48692	3.48692	0.139642	0.860358	860.358
CT09_R2_4.12.2016	33	Replicate_3	9.51498e+06	2.15748e+07	0.441022	3.44102	0.128166	0.871834	871.834		CT09_TR130.11.2016	33	Replicate_3	1.21134e+07	2.25358e+07	0.537519	3.53752	0.151948	0.848052	848.052
CT12_R2_4.12.2016	36	Replicate_3	1.15553e+07	2.33392e+07	0.495104	3.4951	0.141656	0.858344	858.344		CT12_TR130.11.2016	36	Replicate_3	8.10813e+06	1.90113e+07	0.426489	3.42649	0.124468	0.875532	875.532
CT15_R2_4.12.2016	39	Replicate_3	8.9276e+06	2.12187e+07	0.420742	3.42074	0.122997	0.877003	877.003		CT15_TR130.11.2016	39	Replicate_3	8.63213e+06	1.97173e+07	0.437796	3.4378	0.127348	0.872652	872.652
CT18_R2_4.12.2016	42	Replicate_3	1.30347e+07	2.46238e+07	0.529354	3.52935	0.149986	0.850014	850.014		CT18_TR130.11.2016	42	Replicate_3	8.22302e+06	1.92182e+07	0.427877	3.42788	0.124823	0.875177	875.177
CT21_R2_4.12.2016	45	Replicate_3	1.05852e+07	2.25453e+07	0.46951	3.46951	0.135325	0.864675	864.675		CT21_TR130.11.2016	45	Replicate_3	1.06351e+07	2.13557e+07	0.497998	3.498	0.142367	0.857633	857.633
CT24_R2_4.12.2016	48	Replicate_3	1.04008e+07	2.23683e+07	0.464979	3.46498	0.134194	0.865806	865.806		CT24_TR130.11.2016	48	Replicate_3	1.06914e+07	2.14465e+07	0.498513	3.49851	0.142493	0.857507	857.507
CT27_R2_4.12.2016	51	Replicate_3	9.68591e+06	2.18488e+07	0.443315	3.44332	0.128747	0.871253	871.253		CT27_TR130.11.2016	51	Replicate_3	1.27558e+07	2.30181e+07	0.554162	3.55416	0.155919	0.844081	844.081
CT30_R2_4.12.2016	54	Replicate_3	1.87071e+07	2.94948e+07	0.634251	3.63425	0.17452	0.82548	825.48		CT30_TR130.11.2016	54	Replicate_3	1.67479e+07	2.59127e+07	0.646322	3.64632	0.177253	0.822747	822.747
CT33_R2_4.12.2016	57	Replicate_3	1.30915e+07	2.47367e+07	0.529237	3.52924	0.149958	0.850042	850.042		CT33_TR130.11.2016	57	Replicate_3	1.12776e+07	2.19966e+07	0.512698	3.5127	0.145956	0.854044	854.044
CT36_R2_4.12.2016	60	Replicate_3	1.19738e+07	2.37789e+07	0.503548	3.50355	0.143725	0.856275	856.275		CT36_TR130.11.2016	60	Replicate_3	1.02008e+07	2.10596e+07	0.484376	3.48438	0.139014	0.860986	860.986
CT39_R2_4.12.2016	63	Replicate_3	1.06178e+07	2.25564e+07	0.470725	3.47072	0.135627	0.864373	864.373		CT39_TR130.11.2016	63	Replicate_3	1.37445e+07	2.37002e+07	0.579931	3.57993	0.161995	0.838005	838.005
CT42_R2_4.12.2016	66	Replicate_3	1.65746e+07	2.78328e+07	0.595506	3.59551	0.165625	0.834375	834.375		CT42_TR130.11.2016	66	Replicate_3	1.38282e+07	2.36087e+07	0.585726	3.58573	0.163349	0.836651	836.651
CT45_R2_4.12.2016	69	Replicate_3	1.17024e+07	2.36721e+07	0.494354	3.49435	0.141472	0.858528	858.528		CT45_TR130.11.2016	69	Replicate_3	1.83693e+07	2.69678e+07	0.681155	3.68115	0.185038	0.814962	814.962

## Sheet: Fig 7E & F
Figure 7 E & F
																							Gly flux (nmole h-1 ml-1)
Wild type											Bmal1 KO													Bmal WT				Bmal KO
Sample	Time (hour)	Replicate	m+1	m+2	m+1/m+2	3+(m+1)/(m+2)	PC= [((m+1)/(m+2))/3+((m+1)/(m+2))]	Gly flux = 1- PC (µmole h-1 ml-1)			Sample Code	Time (hour)	Replicate	m+1	m+2	m+1/m+2	3+(m+1)/(m+2)	PC= [((m+1)/(m+2))/3+((m+1)/(m+2))]	Gly flux = 1- PC (µmole h-1 ml-1)	Gly flux = 1- PC (nmole h-1 ml-1)
WT-0A	24	Replicate_1	0.243535	0.870871	0.279645	3.27965	0.0852669	0.914733	914.733		KO-0A	24	Replicate_1	0.247933	0.870799	0.284719	3.28472	0.0866799	0.91332	913.32			CT	Rep_1	Rep_2	Rep_3	avg	Rep_1	Rep_2	Rep_3	avg
WT-0B	24	Replicate_2	0.249041	0.966484	0.257677	3.25768	0.0790985	0.920902	920.902		KO-0B	24	Replicate_2	0.248565	0.907618	0.273865	3.27387	0.083652	0.916348	916.348			24	914.733	920.902	916.608	917.414	913.32	916.348	915.221	914.963
WT-0C	24	Replicate_3	0.245222	0.898459	0.272936	3.27294	0.0833918	0.916608	916.608		KO-0C	24	Replicate_3	0.249931	0.89937	0.277896	3.2779	0.0847788	0.915221	915.221			27	972.756	916.198	917.121	935.359	924.358	923.421	920.808	922.862
WT-3A	27	Replicate_1	0.185287	2.20527	0.0840199	3.08402	0.0272436	0.972756	972.756		KO-3A	27	Replicate_1	0.253259	1.03162	0.245496	3.2455	0.075642	0.924358	924.358			30	917.996	918.409	917.473	917.959	928.151	925.838	925.277	926.422
WT-3B	27	Replicate_2	0.247946	0.903592	0.274401	3.2744	0.0838018	0.916198	916.198		KO-3B	27	Replicate_2	0.251069	1.00916	0.248789	3.24879	0.076579	0.923421	923.421			33	910.453	910.302	911.254	910.67	916.935	932.464	918.721	922.707
WT-3C	27	Replicate_3	0.25155	0.92787	0.271105	3.2711	0.0828787	0.917121	917.121		KO-3C	27	Replicate_3	0.247007	0.957355	0.25801	3.25801	0.0791925	0.920808	920.808			36	908.207	908.623	909.153	908.661	920.024	921.297	920.83	920.717
WT-6A	30	Replicate_1	0.250084	0.933189	0.267988	3.26799	0.0820041	0.917996	917.996		KO-6A	30	Replicate_1	0.249405	1.07394	0.232234	3.23223	0.0718494	0.928151	928.151			39	910.091	910.887	909.979	910.319	920.825	916.815	920.945	919.528
WT-6B	30	Replicate_2	0.249222	0.935099	0.266519	3.26652	0.0815912	0.918409	918.409		KO-6B	30	Replicate_2	0.246578	1.02609	0.240309	3.24031	0.0741623	0.925838	925.838			42	910.396	911.546	914.217	912.053	922.748	919.527	922.807	921.694
WT-6C	30	Replicate_3	0.250005	0.926451	0.269853	3.26985	0.0825275	0.917473	917.473		KO-6C	30	Replicate_3	0.246234	1.01635	0.242273	3.24227	0.0747232	0.925277	925.277			45	908.324	908.019	909.06	908.468	916.633	918.007	916.367	917.003
WT-9A	33	Replicate_1	0.2647	0.897094	0.295064	3.29506	0.0895473	0.910453	910.453		KO-9A	33	Replicate_1	0.254738	0.937333	0.271769	3.27177	0.0830649	0.916935	916.935			48	920.013	920.811	923.933	921.586	933.11	943.291	943.366	939.922
WT-9B	33	Replicate_2	0.264123	0.893483	0.295611	3.29561	0.0896984	0.910302	910.302		KO-9B	33	Replicate_2	0.260698	1.19982	0.217281	3.21728	0.0675355	0.932464	932.464			51	916.99	915.395	914.963	915.782	928.244	932.309	934.729	931.76
WT-9C	33	Replicate_3	0.266017	0.910502	0.292165	3.29217	0.0887456	0.911254	911.254		KO-9C	33	Replicate_3	0.255956	0.964381	0.26541	3.26541	0.0812792	0.918721	918.721			54	928.648	935.361	921.018	928.342	950.805	950.752	949.296	950.284
WT-12A	36	Replicate_1	0.26267	0.866288	0.303213	3.30321	0.0917934	0.908207	908.207		KO-12A	36	Replicate_1	0.260103	0.997393	0.260783	3.26078	0.0799756	0.920024	920.024			57	906.995	907.006	906.573	906.858	921.833	924.22	923.414	923.155
WT-12B	36	Replicate_2	0.264233	0.875815	0.3017	3.3017	0.0913771	0.908623	908.623		KO-12B	36	Replicate_2	0.261132	1.01893	0.25628	3.25628	0.0787033	0.921297	921.297			60	905.837	908.384	905.872	906.698	920.976	921.927	920.813	921.239
WT-12-C	36	Replicate_3	0.264581	0.882604	0.299773	3.29977	0.0908466	0.909153	909.153		KO-12-C	36	Replicate_3	0.25926	1.00515	0.257931	3.25793	0.0791702	0.92083	920.83			63	906.81	906.698	905.446	906.318	924.631	927.052	929.089	926.924
WT-15A	39	Replicate_1	0.265421	0.895562	0.296374	3.29637	0.089909	0.910091	910.091		KO-15A	39	Replicate_1	0.262091	1.01607	0.257947	3.25795	0.0791747	0.920825	920.825			66	905.769	904.724	904.586	905.026	926.542	918.992	922.2	922.578
WT-15B	39	Replicate_2	0.267058	0.909929	0.293493	3.29349	0.0891131	0.910887	910.887		KO-15B	39	Replicate_2	0.257104	0.944553	0.272196	3.2722	0.0831846	0.916815	916.815			69	905.807	908.223	907.178	907.069	917.701	919.535	920.779	919.338
WT-15C	39	Replicate_3	0.264251	0.890395	0.296779	3.29678	0.090021	0.909979	909.979		KO-15C	39	Replicate_3	0.256999	0.99796	0.257524	3.25752	0.0790552	0.920945	920.945			72	905.385	904.856	904.325	904.856	911.483	914.36	911.767	912.537
WT-18A	42	Replicate_1	0.262301	0.888349	0.295268	3.29527	0.0896037	0.910396	910.396		KO-18A	42	Replicate_1	0.25836	1.02867	0.251158	3.25116	0.0772518	0.922748	922.748
WT-18B	42	Replicate_2	0.264111	0.907252	0.291111	3.29111	0.0884538	0.911546	911.546		KO-18B	42	Replicate_2	0.255623	0.973633	0.262546	3.26255	0.0804726	0.919527	919.527
WT-18C	42	Replicate_3	0.252958	0.898617	0.281497	3.2815	0.0857832	0.914217	914.217		KO-18C	42	Replicate_3	0.260587	1.0384	0.250949	3.25095	0.0771926	0.922807	922.807
WT-21A	45	Replicate_1	0.266329	0.879594	0.302787	3.30279	0.0916762	0.908324	908.324		KO-21A	45	Replicate_1	0.260178	0.953568	0.272847	3.27285	0.0833669	0.916633	916.633
WT-21B	45	Replicate_2	0.265386	0.87328	0.303896	3.3039	0.0919811	0.908019	908.019		KO-21B	45	Replicate_2	0.2581	0.963242	0.267949	3.26795	0.0819929	0.918007	918.007
WT-21C	45	Replicate_3	0.267368	0.890895	0.300112	3.30011	0.09094	0.90906	909.06		KO-21C	45	Replicate_3	0.262257	0.957855	0.273796	3.2738	0.0836326	0.916367	916.367
WT-24A	48	Replicate_1	0.251316	0.96355	0.260822	3.26082	0.0799867	0.920013	920.013		KO-24A	48	Replicate_1	0.25382	1.18026	0.215055	3.21505	0.0668899	0.93311	933.11
WT-24B	48	Replicate_2	0.249147	0.965693	0.257999	3.258	0.0791893	0.920811	920.811		KO-24B	48	Replicate_2	0.264579	1.467	0.180354	3.18035	0.0567086	0.943291	943.291
WT-24C	48	Replicate_3	0.251242	1.01721	0.24699	3.24699	0.0760674	0.923933	923.933		KO-24C	48	Replicate_3	0.264755	1.47002	0.180103	3.1801	0.0566345	0.943366	943.366
WT-27A	51	Replicate_1	0.254708	0.937892	0.271575	3.27157	0.0830104	0.91699	916.99		KO-27A	51	Replicate_1	0.258596	1.11508	0.231909	3.23191	0.071756	0.928244	928.244
WT-27B	51	Replicate_2	0.251128	0.905701	0.277275	3.27728	0.0846054	0.915395	915.395		KO-27B	51	Replicate_2	0.260496	1.19593	0.217819	3.21782	0.0676914	0.932309	932.309
WT-27C	51	Replicate_3	0.25012	0.897065	0.278821	3.27882	0.0850369	0.914963	914.963		KO-27C	51	Replicate_3	0.271205	1.29462	0.209487	3.20949	0.0652712	0.934729	934.729
WT-30A	54	Replicate_1	0.242961	1.05404	0.230505	3.2305	0.0713525	0.928647	928.647		KO-30A	54	Replicate_1	0.239415	1.5424	0.155223	3.15522	0.0491955	0.950805	950.805
WT-30B	54	Replicate_2	0.22513	1.08592	0.207317	3.20732	0.0646388	0.935361	935.361		KO-30B	54	Replicate_2	0.234464	1.5088	0.155398	3.1554	0.0492484	0.950752	950.752
WT-30C	54	Replicate_3	0.252243	0.980486	0.257264	3.25726	0.0789815	0.921018	921.018		KO-30C	54	Replicate_3	0.230897	1.44098	0.160237	3.16024	0.0507041	0.949296	949.296
WT-33A	57	Replicate_1	0.268264	0.87205	0.307624	3.30762	0.0930046	0.906995	906.995		KO-33A	57	Replicate_1	0.262887	1.03342	0.254385	3.25438	0.0781668	0.921833	921.833
WT-33B	57	Replicate_2	0.26744	0.869478	0.307587	3.30759	0.0929943	0.907006	907.006		KO-33B	57	Replicate_2	0.262199	1.06593	0.245982	3.24598	0.0757805	0.92422	924.22
WT-33C	57	Replicate_3	0.268696	0.869096	0.309167	3.30917	0.0934274	0.906573	906.573		KO-33C	57	Replicate_3	0.264511	1.06308	0.248815	3.24882	0.0765864	0.923414	923.414
WT-36A	60	Replicate_1	0.268073	0.859612	0.311854	3.31185	0.0941629	0.905837	905.837		KO-36A	60	Replicate_1	0.259885	1.0096	0.257414	3.25741	0.0790239	0.920976	920.976
WT-36B	60	Replicate_2	0.264338	0.873647	0.302568	3.30257	0.091616	0.908384	908.384		KO-36B	60	Replicate_2	0.259267	1.02051	0.254055	3.25406	0.0780734	0.921927	921.927
WT-36C	60	Replicate_3	0.268665	0.861861	0.311727	3.31173	0.0941281	0.905872	905.872		KO-36C	60	Replicate_3	0.259959	1.00763	0.25799	3.25799	0.0791868	0.920813	920.813
WT-39A	63	Replicate_1	0.267802	0.868642	0.308299	3.3083	0.0931897	0.90681	906.81		KO-39A	63	Replicate_1	0.262507	1.07348	0.244538	3.24454	0.0753692	0.924631	924.631
WT-39B	63	Replicate_2	0.268596	0.870061	0.30871	3.30871	0.0933022	0.906698	906.698		KO-39B	63	Replicate_2	0.264271	1.11949	0.236064	3.23606	0.0729478	0.927052	927.052
WT-39C	63	Replicate_3	0.269329	0.859701	0.313283	3.31328	0.0945535	0.905446	905.446		KO-39C	63	Replicate_3	0.26293	1.14832	0.228969	3.22897	0.070911	0.929089	929.089
WT-42A	66	Replicate_1	0.269872	0.864693	0.312102	3.3121	0.0942307	0.905769	905.769		KO-42A	66	Replicate_1	0.265536	1.11642	0.237846	3.23785	0.073458	0.926542	926.542
WT-42B	66	Replicate_2	0.269075	0.851697	0.315928	3.31593	0.0952758	0.904724	904.724		KO-42B	66	Replicate_2	0.261404	0.988498	0.264446	3.26445	0.0810079	0.918992	918.992
WT-42C	66	Replicate_3	0.269214	0.850769	0.316436	3.31644	0.0954144	0.904586	904.586		KO-42C	66	Replicate_3	0.267181	1.05568	0.25309	3.25309	0.0777998	0.9222	922.2
WT-45A	69	Replicate_1	0.267316	0.856883	0.311963	3.31196	0.0941928	0.905807	905.807		KO-45A	69	Replicate_1	0.260704	0.969013	0.26904	3.26904	0.0822995	0.917701	917.701
WT-45B	69	Replicate_2	0.270107	0.890994	0.303153	3.30315	0.0917769	0.908223	908.223		KO-45B	69	Replicate_2	0.258185	0.983494	0.262518	3.26252	0.0804647	0.919535	919.535
WT-45C	69	Replicate_3	0.269327	0.8774	0.30696	3.30696	0.0928224	0.907178	907.178		KO-45C	69	Replicate_3	0.258768	1.00254	0.258111	3.25811	0.0792211	0.920779	920.779
WT-48A	72	Replicate_1	0.271018	0.864474	0.313506	3.31351	0.0946147	0.905385	905.385		KO-48A	72	Replicate_1	0.255872	0.878257	0.291341	3.29134	0.0885174	0.911483	911.483
WT-48B	72	Replicate_2	0.269716	0.855037	0.315444	3.31544	0.0951437	0.904856	904.856		KO-48B	72	Replicate_2	0.257564	0.916656	0.280982	3.28098	0.0856397	0.91436	914.36
WT-48C	72	Replicate_3	0.269689	0.849708	0.31739	3.31739	0.0956746	0.904325	904.325		KO-48C	72	Replicate_3	0.258097	0.889028	0.290314	3.29031	0.0882329	0.911767	911.767
